# Supplementary material for: Atovaquone and Pibrentasvir Inhibit the SARS-CoV-2 Endoribonuclease and Restrict Infection In Vitro but Not In Vivo
Source: Viruses. 2023 Aug 30;15(9):1841. doi: 10.3390/v15091841 (PMC10534768; doi:10.3390/v15091841)
Supplement: Supplementary file 1 [file viruses-15-01841-s001.zip]

Archive with 1 entries (1 files):
- viruses-2528125-supplementary.pdf
